# Supplementary material for: Genome-wide alternative splicing profile in the posterior kidney of brown trout (Salmo trutta) during proliferative kidney disease
Source: BMC Genomics. 2022 Jun 16;23:446. doi: 10.1186/s12864-022-08685-4 (PMC9204890; doi:10.1186/s12864-022-08685-4)
Supplement: Supplementary file 1 — Additional file 1. [file 12864_2022_8685_MOESM1_ESM.xlsx]

## Sheet: Sheet1
Table S1. Summary of RNA-seq data generated from the posterior kidney of infected brown trout sampled at 12 wpe. The clean RNA-seq reads were further mapped with the brown trout genome.
Samples	NCBI Accession Number	Raw reads	Clean reads	Mapped reads with brown trout genome	Mapping percentage
Control_1	SRR9045605	37453251	37345815	33962427	0.909
Control_2	SRR9045606	36014039	35917212	32611699	0.908
Control_3	SRR9045607	33756491	33663724	30846914	0.916
Control_4	SRR9045608	28906028	28825975	26165277	0.908
Control_5	SRR9045609	35936239	35835946	32812380	0.916
Control_6	SRR9045610	35784560	35687488	32577577	0.913
Infected_1	SRR9045599	36037693	35933179	32341558	0.9
Infected_2	SRR9045600	36585106	36479464	33095297	0.907
Infected_3	SRR9045601	34790815	34689241	31639044	0.912
Infected_4	SRR9045602	34863462	34756147	31356463	0.902
Infected_5	SRR9045603	35989820	35879465	31999057	0.892
Infected_6	SRR9045604	35705332	35607094	31604842	0.888
Total	-	421822836	420620750	381012535	0.9058
