# Supplementary material for: Genome-wide alternative splicing profile in the posterior kidney of brown trout (Salmo trutta) during proliferative kidney disease
Source: BMC Genomics. 2022 Jun 16;23:446. doi: 10.1186/s12864-022-08685-4 (PMC9204890; doi:10.1186/s12864-022-08685-4)
Supplement: Supplementary file 2 — Additional file 2. [file 12864_2022_8685_MOESM2_ESM.xlsx]

## Sheet: A3SS
Table S2. List of DEAS genes categories under five different splicing patterns
		Alternative 3’ splice site (A3SS)
ID	GeneID	PValue	FDR	IncLevelDifference	PSI_1	PSI_2	Chr	Strand	exon_long	exon_short	exon_flanking
611	ENSSTUG00000040765	2.19645e-05	0.00419521	0.351	0.493,0.493,1,1,1,0.493	0,0.593,0.66,0.327,0,0.795	chr36	-	14842038-14842174	14842038-14842171	14843292-14843414
1052	ENSSTUG00000027241	2.07087e-05	0.00419521	0.15	1,1,1,1,0.627,0.797	0.583,0.599,0.627,1,1,0.716	chr28	-	38434692-38434913	38434692-38434835	38437289-38437489
1470	ENSSTUG00000027524	0.000192364	0.0215421	-0.243	0,1,0.277,0,0,0.277	0.338,0.657,0.277,1,0.606,0.133	chr12	-	78620569-78620634	78620569-78620604	78623705-78623968
2321	ENSSTUG00000012861	5.0818e-05	0.00776498	-0.128	0,0.097,0,0,0,0	0.23,0.108,0.097,0.301,0,0.13	chr2	-	52181747-52181904	52181747-52181901	52183328-52184123
2905	ENSSTUG00000006257	0.000197375	0.0215421	-0.143	0.76,0.379,1,0.556,1,1	1,0.556,1,1,1,1	chr28	+	610227-610710	610571-610710	607602-607685
3172	ENSSTUG00000000246	3.70231e-11	5.65712e-08	-0.251	0,0.069,0,0,0,0	0,0.393,0.226,0.327,0.409,0.222	chr3	+	5944763-5944937	5944766-5944937	5941398-5941503
3173	ENSSTUG00000000246	2.89525e-05	0.00491548	-0.108	0.057,0.122,0.117,0.126,0,0	0.157,0.201,0.173,0.12,0.188,0.23	chr3	+	5944763-5944937	5944766-5944937	5942009-5942021
3843	ENSSTUG00000049901	0.000248176	0.0237008	0.226	1,1,0,1,0,1	0,1,0.178,0.465,0,1	chr22	-	25417117-25417280	25417117-25417265	25417394-25417436
4523	ENSSTUG00000000576	6.40653e-06	0.00183091	0.297	1,0.914,0.907,0.393,1,1	0.708,0.393,0.531,1,0.421,0.378	chr3	+	33987365-33989493	33987368-33989493	33983711-33983808
4669	ENSSTUG00000016003	0.000183206	0.0215421	-0.211	0.216,0.248,0.216,0,0.452,0	0.452,0.553,0.191,0.553,0.355,0.292	chr25	+	3151250-3151397	3151271-3151397	3147984-3148111
5768	ENSSTUG00000044641	1.34773e-06	0.000514834	0.333	0.467,1,1,1,1,1	1,0.5,0.579,0.25,0.538,0.6	chr18	+	36992485-36997207	36994152-36997207	36989427-36989516
5933	ENSSTUG00000018601	9.27401e-07	0.000472356	-0.173	0.907,0.608,0.686,0.907,0.853,0.853	0.911,1,0.94,1,1,1	chr19	+	33809558-33809693	33809561-33809693	33809319-33809462
6042	ENSSTUG00000013007	4.56715e-09	3.4893e-06	0.274	1,1,0.963,1,1,1	0.457,1,0.606,0.955,1,0.298	chr20	-	13849095-13849154	13849095-13849151	13850768-13850868
6478	ENSSTUG00000027111	9.87018e-05	0.0137106	-0.19	1,0.479,0.454,1,0.918,0.454	1,0.447,1,1,1,1	chr9	-	37605730-37605848	37605730-37605845	37607285-37607358
6546	ENSSTUG00000004602	7.18942e-06	0.00183091	-0.2	0.608,0.694,0.872,0.842,0.708,0.721	0.853,1,0.892,1,1,0.902	chr23	-	18415780-18415926	18415780-18415923	18416106-18416169

## Sheet: A5SS
		Alternative 5’ splice site (A5SS)
ID	GeneID	PValue	FDR	IncLevelDifference	PSI_1	PSI_2	Chr	Strand	exon_long	exon_short	exon_flanking
1879	ENSSTUG00000008853	1.35402e-06	0.000471876	0.242	1,0.856,1,0.856,0.871,0.717	0.717,0.629,0.514,1,0.458,0.53	chr15	-	56329018-56329180	56329036-56329180	56321444-56321538
2519	ENSSTUG00000039095	1.76578e-06	0.000492298	0.113	1,0.964,0.885,1,0.907,1	0.909,0.823,0.771,0.794,0.926,0.854	chr3	+	38130378-38130526	38130378-38130490	38131101-38131199
3013	ENSSTUG00000000310	4.91401e-06	0.00097859	0.289	1,0.8,0.833,0.5,1,1	0.25,0.455,0.25,1,1,0.444	chr3	+	73130808-73131307	73130808-73130916	73132985-73133100
5544	ENSSTUG00000006981	3.7919e-06	0.000880985	0.214	1,0.5,1,1,0.8,1	0.647,0.818,0.556,0.538,0.455,1	chr6	+	46066973-46067301	46066973-46067193	46067886-46068021
6139	ENSSTUG00000005585	0.000134111	0.0233689	-0.131	0,0,0.086,0.119,0.127,0	0.255,0,0.146,0.239,0.136,0.344	chr22	+	7668304-7668414	7668304-7668408	7668597-7668683
8062	ENSSTUG00000012222	3.64306e-07	0.000253921	-0.391	0.297,0.53,1,1,0,0.458	1,0.629,1,1,1,1	chr20	-	32520520-32520667	32520538-32520667	32520280-32520371
8578	ENSSTUG00000035218	6.72629e-08	9.37645e-05	-0.289	0.191,0,0,0,0.32,0.191	0.586,0.485,0.239,0.32,0.32,0.485	chr5	+	30125428-30125564	30125428-30125558	30126821-30127045
8734	ENSSTUG00000023089	5.76309e-07	0.000267791	0.189	1,1,1,0.905,1,0.723	0.839,0.698,0.723,0.67,0.566,1	chr23	-	17095778-17095966	17095793-17095966	17095246-17095314

## Sheet: SE
		Exon skipping (SE)
ID	GeneID	PValue	FDR	IncLevelDifference	PSI_1	PSI_2	Chr	Strand	exon_target	exon_upstream	exon_downstream
108	ENSSTUG00000049722	1.80991e-06	0.000807823	0.184	1,1,0.714,1,1,1	1,0.556,0.484,1,0.571,1	chr40	-	21439177-21439296	21438942-21439021	21439513-21439870
359	ENSSTUG00000042862	1.20412e-08	1.3436e-05	0.318	1,1,1,0.6,1,0.778	0.4,0.8,0.5,0.6,0.667,0.5	chr39	-	17333957-17334058	17333217-17333445	17334392-17334500
556	ENSSTUG00000031586	0.000332216	0.0379671	0.093	1,1,1,0.714,0.778,0.667	0.6,1,0.529,0.875,0.778,0.818	chr38	+	4353511-4353825	4353013-4353216	4354157-4354345
795	ENSSTUG00000025320	7.00962e-06	0.00223473	0.19	0.623,0.733,0.767,1,1,1	0.815,0.579,0.712,0.355,1,0.524	chr37	-	16686952-16687032	16685200-16685325	16691601-16691766
1044	ENSSTUG00000050141	6.03726e-05	0.0107269	0.226	0.495,0.541,0.612,0.434,0.528,0.515	0.359,0.332,0.321,0.447,0.151,0.157	chr35	+	8806374-8806451	8805120-8805220	8807915-8807942
1301	ENSSTUG00000047613	4.02312e-10	5.98551e-07	0.224	1,1,1,0.86,1,1	0.737,0.697,0.843,0.849,0.718,0.671	chr34	-	34025481-34025575	34025098-34025182	34028921-34029117
1316	ENSSTUG00000045628	3.26259e-06	0.00132382	0.123	1,0.989,0.974,1,0.994,1	0.618,1,1,0.988,1,0.616	chr34	+	33611418-33611542	33610452-33610586	33618889-33619001
1321	ENSSTUG00000045628	5.27883e-06	0.00196343	0.09	1,1,1,1,1,1	0.791,1,1,1,0.973,0.695	chr34	+	33618889-33619001	33610452-33610586	33619633-33619729
1324	ENSSTUG00000045628	2.00756e-07	0.000122187	-0.062	0.735,0.949,0.931,0.952,0.906,0.847	0.88,1,1,0.972,0.922,0.921	chr34	+	33618889-33619001	33611418-33611542	33619633-33619729
1325	ENSSTUG00000045628	2.10368e-05	0.0051215	0.069	0.993,1,1,0.967,1,1	0.81,1,1,0.996,0.99,0.752	chr34	+	33618889-33619001	33611418-33611542	33620030-33620130
1414	ENSSTUG00000037341	4.71236e-08	3.71168e-05	0.155	1,1,1,1,1,1	0.833,0.818,0.889,0.833,0.697,1	chr34	+	12828496-12828612	12825981-12826123	12829162-12830190
1601	ENSSTUG00000037404	4.77396e-15	3.19617e-11	-0.481	0,0,0.086,0,0,0	0.2,0.75,0.636,0.529,0.391,0.467	chr33	-	42166053-42166085	42164254-42164328	42182166-42182240
1660	ENSSTUG00000027508	0.000170387	0.0228149	0.281	0.497,0.282,0.268,0.569,0.777,0.395	0.052,0.216,0.579,0,0.155,0.099	chr33	+	40241382-40241462	40237554-40237592	40243087-40243152
2209	ENSSTUG00000034637	2.47247e-08	2.20709e-05	0.163	1,1,1,1,1,1	0.783,0.814,0.857,0.878,1,0.687	chr31	-	19162541-19162633	19161490-19161571	19165668-19165712
2704	ENSSTUG00000011907	4.26146e-05	0.00851656	-0.143	0.212,0.176,0.224,0.275,0.332,0.272	0.392,0.482,0.253,0.318,0.501,0.404	chr30	-	45054892-45054966	45054247-45054346	45055213-45055380
2716	ENSSTUG00000010776	2.27112e-11	7.60256e-08	-0.237	0.818,0.647,0.75,0.833,0.592,0.783	0.926,1,1,1,0.92,1	chr30	+	14316631-14316777	14313570-14313723	14320832-14320900
2717	ENSSTUG00000010776	7.90195e-08	5.29036e-05	-0.065	0.956,0.878,0.943,0.97,0.886,0.943	0.982,1,1,1,0.982,1	chr30	+	14319947-14320035	14313570-14313723	14320832-14320900
2821	ENSSTUG00000049322	1.10876e-08	1.3436e-05	0.267	1,1,0.875,1,1,1	0.933,0.706,0.556,0.5,0.684,0.895	chr29	-	32981887-32981990	32980139-32980225	32983307-32983946
4051	ENSSTUG00000045718	0.000174752	0.02308	0.087	0,1,1,1,0.393,0.393	0.115,0.66,1,0.244,1,0.244	chr28	-	25766022-25766075	25764727-25765006	25766518-25766692
4365	ENSSTUG00000045772	0.000219289	0.0277008	-0.176	0.67,0.815,0.711,0.67,0.78,0.78	1,0.707,1,1,1,0.775	chr15	+	38571697-38571792	38570894-38571013	38572791-38572930
4366	ENSSTUG00000045772	0.000100602	0.0154835	0.135	0.084,0.309,0.244,0.474,0.211,0.165	0.077,0.155,0.035,0.175,0.106,0.13	chr15	+	38571697-38571792	38570894-38571013	38573144-38573253
4368	ENSSTUG00000045772	6.36453e-08	4.7345e-05	0.093	0.03,0.11,0.135,0.341,0.082,0.085	0.023,0.055,0.018,0.035,0.042,0.053	chr15	+	38572432-38572527	38570894-38571013	38573144-38573253
4371	ENSSTUG00000045772	6.24191e-05	0.0108544	0.212	0.296,0.535,0.495,0.806,0.386,0.325	0.231,0.242,0.356,0.243,0.169,0.331	chr15	+	38572791-38572930	38570894-38571013	38573144-38573253
4432	ENSSTUG00000029169	7.01235e-05	0.01146	-0.144	1,0.71,0.846,0.93,0.638,0.72	0.89,0.924,1,1,0.959,0.937	chr15	-	29653052-29653132	29652508-29652586	29655900-29656103
4932	ENSSTUG00000009243	5.98037e-05	0.0107269	-0.319	1,0.667,0,0.2,0,0	1,0.333,0.25,1,0.2,1	chr9	+	43663417-43663533	43661109-43661210	43673594-43674155
5861	ENSSTUG00000011997	0.000134232	0.0193265	-0.373	0,0.434,0.506,0.277,0.277,0	0.775,1,0.277,0.754,0.434,0.49	chr27	+	8676956-8676985	8676679-8676726	8677587-8677639
5874	ENSSTUG00000008953	2.76818e-05	0.00628235	-0.187	1,0.5,0.579,0.6,1,1	0.8,1,1,1,1,1	chr5	+	22591436-22592929	22588325-22588692	22593493-22593597
5982	ENSSTUG00000002540	0.000294252	0.0354959	-0.189	1,0.605,0.86,0.605,1,0.234	0.781,0.657,1,1,1,1	chr20	-	8118711-8118805	8113070-8115317	8121418-8121571
6025	ENSSTUG00000012373	2.89755e-05	0.00646636	-0.461	0.086,0.33,1,0,0,0.567	1,0,1,0.747,1,1	chr26	+	29007302-29007353	29005471-29005829	29032326-29032504
6411	ENSSTUG00000014855	2.4341e-05	0.00579949	-0.065	1,1,1,0.63,0.985,0.993	1,1,1,1,1,1	chr3	+	27757345-27757476	27756997-27757128	27757980-27758108
6913	ENSSTUG00000039414	0.00026632	0.0327159	0.107	0.846,1,0.938,0.75,1,1	0.833,0.787,0.741,0.909,0.842,0.778	chr37	+	111395-111519	99881-100286	113408-113589
6917	ENSSTUG00000045716	8.24469e-05	0.0133008	-0.32	1,0.521,1,0.214,0.29,0.214	0.62,0.71,1,1,1,0.83	chr2	-	16371614-16371696	16370670-16370752	16376263-16376362
7072	ENSSTUG00000029844	0.000323381	0.0379671	-0.096	1,0.778,1,0.765,0.677,0.92	1,0.842,0.875,1,1,1	chr2	+	11325494-11325646	11324083-11324200	11329590-11329808
7284	ENSSTUG00000013140	6.75868e-05	0.0114555	0.334	0.5,0.333,0.263,0.2,0.75,0.75	0.143,0.111,0.143,0,0.143,0.25	chr12	-	62400350-62400515	62396118-62396354	62435064-62435239
7419	ENSSTUG00000011227	0.00044232	0.0477635	0.24	1,0.714,1,0.455,1,1	0.158,0.44,1,1,0.667,0.467	chr7	-	32605125-32605365	32597361-32597579	32626799-32626975
7641	ENSSTUG00000009796	1.29744e-05	0.00354545	0.089	1,1,0.887,0.882,1,1	0.896,0.811,1,0.957,0.828,0.745	chr15	+	21369108-21369289	21368506-21368645	21369845-21370107
7656	ENSSTUG00000001466	1.82601e-05	0.00470197	-0.137	0.289,0.035,0,0,0,0	0.162,0.035,0.155,0.355,0.268,0.173	chr2	+	19839838-19839873	19835419-19835510	19839974-19840056
8272	ENSSTUG00000013144	0.000119011	0.0181086	-0.07	0.233,0.011,0.031,0,0,0	0.126,0.191,0.122,0.176,0.06,0.019	chr4	+	17749805-17749827	17749550-17749670	17750892-17751071
8525	ENSSTUG00000048203	3.23993e-05	0.0069972	-0.11	0.034,0.086,0.095,0.1,0.106,0.047	0.239,0.22,0.058,0.033,0.247,0.329	chr17	+	29797531-29797606	29797256-29797326	29798243-29798318
8744	ENSSTUG00000017991	0.000155066	0.0211871	-0.101	0.795,0.827,0.773,0.894,0.815,0.882	0.955,1,0.913,1,0.784,0.939	chr13	-	59187060-59187187	59185227-59185269	59191178-59191193
8970	ENSSTUG00000015505	2.41654e-06	0.00104379	0.158	1,1,1,1,1,1	0.492,1,1,1,1,0.561	chr2	-	62938842-62939108	62938254-62938508	62939439-62939702
9448	ENSSTUG00000001109	0.000185319	0.0240914	0.119	1,1,1,0.5,0.833,1	0.5,0.462,0.857,1,1,0.8	chr5	+	43312343-43312489	43308933-43309058	43318029-43318157
9495	ENSSTUG00000033212	0.000420835	0.0469582	-0.051	0.913,0.946,0.877,0.947,0.924,0.944	0.943,0.972,1,1,1,0.943	chr6	+	1234063-1234154	1233237-1233417	1237610-1238224
9595	ENSSTUG00000005665	0.0001279	0.0188195	0.188	0.897,1,1,0.744,0.751,1	0.635,0.554,0.648,0.801,0.626,1	chr12	+	1407450-1407498	1386738-1387214	1420272-1420312
9633	ENSSTUG00000050226	2.89589e-06	0.00121175	0.24	1,1,0.846,1,0.8,0.692	1,0.692,0.231,0.692,0.571,0.714	chr13	-	64223604-64223704	64222802-64222931	64225565-64225699
9910	ENSSTUG00000007599	5.07291e-05	0.00956709	0.053	0.958,1,1,1,1,1	1,0.641,1,1,1,1	chr21	-	35621296-35621419	35620668-35620783	35626847-35626934
10191	ENSSTUG00000022253	0.000417582	0.0469582	0.098	0.742,1,0.418,0.742,0.782,1	0.683,0.617,0.545,0.418,1,0.834	chr36	+	32981160-32981198	32980601-32980723	32987022-32987173
10442	ENSSTUG00000047272	0.000427973	0.0473408	-0.201	0.262,0,0.299,0,0,0	0.242,0.242,0.615,0.516,0,0.151	chr40	-	12816401-12816487	12812275-12812380	12817177-12817287
10490	ENSSTUG00000039667	0.000123005	0.0185061	0.237	1,0.5,1,1,1,1	1,0.4,1,1,0.077,0.6	chr24	-	14660822-14660938	14659520-14659708	14664007-14664202
10519	ENSSTUG00000017404	4.13115e-05	0.00838123	0.119	0.545,0.65,0.519,0.72,1,1	0.627,0.665,0.531,0.681,0.569,0.645	chr12	-	31506703-31506736	31504390-31505142	31506970-31507130
10679	ENSSTUG00000006867	5.15735e-06	0.00196343	0.19	0.765,1,1,0.818,1,0.8	0.722,0.333,0.769,1,0.667,0.75	chr2	-	27343583-27343731	27336406-27336836	27344037-27344126
11059	ENSSTUG00000000283	0.000139521	0.0196651	0.311	1,1,1,0.624,0,1	0.734,0.689,0,0.356,0.356,0.624	chr1	+	14188300-14188379	14188031-14188110	14190219-14190340
11068	ENSSTUG00000011201	9.50319e-05	0.0149703	0.202	1,1,1,1,1,0.714	0.789,0.5,1,0.5,1,0.714	chr13	-	10452890-10453009	10450955-10451038	10453705-10453854
11256	ENSSTUG00000006799	4.90834e-06	0.00193302	0.15	1,0.695,0.799,1,1,1	0.532,0.649,0.676,0.888,0.851,1	chr9	+	13990970-13991044	13990499-13990703	13992292-13992549
11434	ENSSTUG00000025307	1.45015e-05	0.0038835	-0.3	1,0.469,0.657,0.647,0.636,0.364	1,1,1,1,0.571,1	chr20	-	1258822-1258929	1255040-1255209	1271225-1271369
11505	ENSSTUG00000037157	6.65776e-06	0.00217433	0.119	0.917,0.92,1,0.825,1,0.867	0.861,0.778,0.793,0.812,0.78,0.792	chr29	-	25381944-25382069	25380285-25381645	25384456-25384574
11541	ENSSTUG00000039464	0.000331064	0.0379671	0.13	1,0.705,1,0.347,1,1	0.727,0.874,0.516,1,0.594,0.561	chr1	+	37530128-37530214	37529710-37529784	37532243-37532377
12567	ENSSTUG00000012780	1.99892e-05	0.00495657	-0.119	1,0.737,1,0.834,0.528,0.672	0.808,0.87,1,1,0.808,1	chr6	+	35531357-35531434	35530048-35530170	35535230-35535291
13033	ENSSTUG00000012468	7.5224e-08	5.29036e-05	0.165	0.913,1,1,0.9,0.889,1	0.643,0.862,0.765,0.789,0.911,0.739	chr14	+	31060214-31060314	31057734-31057877	31064203-31064305
13278	ENSSTUG00000006981	4.65667e-09	6.23528e-06	0.196	1,1,1,1,0.857,0.667	0.556,0.852,0.571,1,0.769,0.6	chr6	+	46056336-46056437	46055858-46055966	46056942-46057170
13296	ENSSTUG00000027324	1.15986e-05	0.00337619	0.252	0.882,1,0.927,0.68,0.727,1	0.68,0.233,0.78,0.657,0.47,0.882	chr26	-	2912951-2913037	2907378-2907588	2913275-2913691
13915	ENSSTUG00000009139	4.7726e-05	0.00912931	0.104	1,1,1,1,0.743,1	1,0.826,0.84,0.648,1,0.808	chr9	+	14475133-14475221	14474898-14475008	14477441-14477612
14043	ENSSTUG00000006514	2.3324e-08	2.20709e-05	0.173	1,0.892,1,1,0.935,1	0.617,1,0.737,0.905,0.708,0.824	chr28	-	1017180-1017398	1009691-1009900	1020359-1020491
14424	ENSSTUG00000005079	3.80718e-05	0.00784278	0.291	1,1,0.508,1,1,0	0.256,0.256,1,0.673,0.579,0	chr1	-	16254688-16254732	16254360-16254420	16255021-16255210
14449	ENSSTUG00000005574	2.5121e-05	0.00579949	-0.27	1,0.444,1,0.538,1,0.4	1,1,1,1,1,1	chr12	+	1292764-1292976	1286710-1286988	1299179-1299398
14566	ENSSTUG00000001999	7.35201e-07	0.000378628	0.456	1,1,0.4,1,0.333,1	0.333,0.333,1,0,0.333,0	chr1	-	27062823-27063170	27060013-27060615	27069966-27070054
14775	ENSSTUG00000012954	1.68764e-05	0.00443089	-0.162	0.75,0.5,0.579,1,0.789,0.789	0.778,1,1,0.6,1,1	chr5	+	28140525-28140950	28138321-28138589	28146103-28146344
15701	ENSSTUG00000015283	0.000330398	0.0379671	0.18	0.384,0.412,0.348,0.483,0.059,0	0,0,0,0.384,0.072,0.151	chr31	-	2396919-2396978	2395378-2396730	2398089-2398226
15846	ENSSTUG00000026305	0.000137125	0.019533	0.089	0.962,1,1,1,1,1	0.745,0.95,0.968,0.822,1,0.941	chr21	+	46349410-46349598	46349002-46349132	46369390-46369596
16049	ENSSTUG00000006285	7.01808e-05	0.01146	-0.307	1,1,0,0.626,0.424,0.243	1,0.138,1,1,1,1	chr8	+	22787281-22787335	22786558-22786632	22787729-22787917
16496	ENSSTUG00000039571	6.60377e-06	0.00217433	0.193	0.6,0.75,1,1,1,1	0.846,0.571,0.857,0.571,0.75,0.6	chr6	-	13290132-13290234	13289255-13289393	13293265-13293352
16830	ENSSTUG00000001129	0.000334587	0.0379671	-0.275	0,0.598,0.638,0.569,0.664,0.331	1,0.664,1,0.398,0.664,0.725	chr5	+	62244638-62244688	62239002-62239147	62245040-62246333
16902	ENSSTUG00000011455	5.40376e-05	0.0100495	0.088	0,0.167,0.059,0.048,0.167,0.188	0,0.053,0,0,0,0.048	chr7	-	9999457-9999654	9995884-9996212	9999814-9999925
17323	ENSSTUG00000018894	5.16645e-07	0.000276715	0.499	1,0.636,0.714,1,0.714,1	0.2,0.538,0.429,0.4,0.5,0	chr14	-	20740660-20740815	20739935-20740116	20742011-20742109
17540	ENSSTUG00000042178	1.86659e-10	4.16561e-07	0.187	1,0.957,1,0.952,1,1	1,0.695,0.798,0.868,0.537,0.891	chr17	-	35001041-35001129	35000816-35000886	35006039-35006145
17606	ENSSTUG00000022582	3.0301e-05	0.00665133	-0.292	1,1,0.767,0.562,0.314,0.091	1,1,1,0.846,0.641,1	chr17	+	45659278-45659358	45654310-45654485	45659810-45659963
17678	ENSSTUG00000034959	0.000132622	0.0193023	-0.205	0,0,0,0,0,0.091	0,0.176,0.231,0.714,0,0.2	chr17	+	9580947-9581177	9576500-9576588	9584376-9584429
17730	ENSSTUG00000039390	0.000165553	0.0223914	-0.222	1,0.333,0.333,0,0,1	1,0,1,1,0,1	chr17	-	53652362-53652485	53640433-53640527	53653244-53653458
17765	ENSSTUG00000042046	1.0699e-05	0.00318356	-0.117	0.887,0.838,0.732,0.778,0.848,0.792	0.868,0.893,1,0.885,1,0.93	chr17	-	34034194-34034283	34034001-34034108	34034369-34034602
17788	ENSSTUG00000006482	1.2558e-05	0.00351698	-0.349	0.105,0.541,1,0,0.191,1	0.702,1,1,0.228,1,1	chr14	-	68309535-68309603	68307179-68309218	68310368-68310554
18060	ENSSTUG00000019221	5.87694e-06	0.00207085	-0.215	0.67,0.635,0.883,0.698,0.515,0.822	1,1,0.864,0.869,0.864,0.917	chr5	+	52399375-52399446	52397278-52398263	52399661-52399921
18085	ENSSTUG00000030032	6.97918e-05	0.01146	0.549	0.5,0.5,1,1,1,0	0.231,0,0,0.143,0.333,0	chr24	+	22935604-22935708	22933910-22934074	22937521-22937624
18124	ENSSTUG00000030428	0.000149023	0.0207856	-0.085	0.969,1,1,1,0.739,0.784	1,1,1,1,1,1	chr18	-	55615695-55615770	55615125-55615164	55616666-55616771
18527	ENSSTUG00000007559	8.33258e-07	0.000398476	0.159	0.727,1,1,0.874,1,1	0.63,1,0.693,0.745,0.581,1	chr19	-	55081905-55081991	55077630-55077693	55082377-55082612
18624	ENSSTUG00000002168	1.27153e-06	0.000587097	-0.061	0,0,0,0,0,0	0,0,0.251,0.064,0.05,0	chr19	+	20375612-20375629	20369306-20369409	20375867-20375979
18697	ENSSTUG00000017516	0.000438361	0.0477208	0.15	0.127,0.202,0.233,0.225,0.303,0.297	0.033,0.098,0,0.087,0.118,0.152	chr19	-	32951823-32951918	32951236-32951414	32955410-32955552
18710	ENSSTUG00000016896	5.736e-05	0.0105212	0.061	1,0.949,1,1,0.913,1	0.886,0.933,1,1,0.806,0.87	chr26	+	17937346-17937416	17934173-17934488	17937850-17937952
18952	ENSSTUG00000036467	0.000175815	0.02308	-0.269	0.571,0.5,0.818,0.5,0.455,0.714	1,0.636,0.538,1,1,1	chr19	+	16859916-16860086	16857151-16857209	16861609-16861676
19481	ENSSTUG00000013573	0.000241584	0.0302319	-0.055	0.092,0.071,0.03,0.015,0,0.018	0.106,0.05,0.186,0.109,0.064,0.04	chr23	+	42360362-42360424	42359866-42359964	42363990-42364157
19552	ENSSTUG00000010851	0.000247806	0.0307233	0.234	0.535,0.661,0.584,0.024,0.495,0.524	0.015,0.563,0.464,0,0.378,0	chr21	+	37049335-37049427	37049019-37049167	37049575-37049640
20060	ENSSTUG00000006626	6.27105e-06	0.00215306	0.307	1,1,0.657,1,1,1	0.75,0.44,0.714,0.625,0.588,0.7	chr22	-	8143787-8144821	8143395-8143541	8146140-8147050
21129	ENSSTUG00000007477	8.61016e-06	0.00262023	-0.09	0,0,0.147,0.074,0,0	0.244,0,0.287,0,0.128,0.103	chr8	-	23624117-23624140	23623514-23623711	23624454-23624624
21148	ENSSTUG00000009613	9.72656e-05	0.015144	-0.186	0.6,0.636,1,0.4,0.333,0.6	1,1,1,0.6,0.333,0.75	chr8	-	9343495-9343989	9342092-9342208	9346997-9347111
21235	ENSSTUG00000039500	0.00019423	0.0250071	-0.121	1,0.467,0.619,0.5,1,1	1,1,1,0.714,1,0.6	chr24	+	30902515-30902727	30899369-30899531	30907582-30907716
21264	ENSSTUG00000000561	1.09088e-10	2.92138e-07	-0.366	0.835,0.858,0.694,0.336,0.431,0.402	0.752,1,1,1,1,1	chr5	-	24234794-24234890	24233441-24233885	24236830-24236884
21297	ENSSTUG00000031250	1.26075e-05	0.00351698	-0.051	0.918,0.909,0.986,0.926,0.915,0.929	0.956,1,0.989,1,0.942,1	chr8	-	24964369-24964454	24960165-24960421	24965245-24965586
21653	ENSSTUG00000013570	2.27715e-10	4.35587e-07	-0.625	0,0,0.21,0,0.262,0	0.46,0.727,0.594,1,0.444,1	chr24	-	39465793-39465879	39465290-39465419	39466196-39466378
21825	ENSSTUG00000044669	9.31606e-08	5.94009e-05	-0.129	1,0.75,0.789,1,0.722,0.833	0.871,1,1,1,1,1	chr24	+	15607181-15607288	15606000-15606133	15607815-15607946
22178	ENSSTUG00000049803	3.74223e-05	0.00782944	0.155	1,0.778,0.429,0.667,1,1	0.75,0.556,0.778,0.286,1,0.571	chr9	+	27105932-27106092	27098954-27099213	27106198-27106457
22200	ENSSTUG00000000833	0.000323192	0.0379671	0.137	1,0.733,1,1,0.75,0.889	0.733,0.576,0.875,1,0.652,0.714	chr1	+	23163258-23163453	23162981-23163035	23163694-23163846
22550	ENSSTUG00000047705	7.24118e-06	0.00225487	0.071	1,0.958,0.962,1,1,0.84	0.966,0.852,0.797,1,0.917,0.8	chr25	+	30710762-30710890	30709830-30709955	30713979-30714193
22587	ENSSTUG00000000101	0.000275814	0.0335741	-0.117	0.336,0.232,0.359,0.141,0.104,0.069	0.303,0.34,0.339,0.351,0.26,0.351	chr1	-	22442681-22442758	22440892-22441057	22450687-22450803
22639	ENSSTUG00000008614	4.59756e-07	0.000256505	-0.174	0.142,0.087,0,0,0,0	0.181,0,0.347,0.228,0.399,0.117	chr26	+	17391951-17392000	17391251-17391341	17392491-17394806
22672	ENSSTUG00000012302	2.29475e-08	2.20709e-05	-0.106	1,1,0.704,0.688,0.991,0.797	1,0.998,0.815,1,1,1	chr26	-	7511937-7511974	7510133-7510168	7515510-7515670
22858	ENSSTUG00000035806	3.81017e-07	0.000221818	-0.09	0.942,0.957,1,0.806,0.843,0.839	0.969,1,1,0.96,1,1	chr26	+	19577065-19577094	19565938-19566012	19581905-19581987
23063	ENSSTUG00000014251	0.000152774	0.021089	0.268	0.643,0.677,0.474,0.583,0.444,0.444	0.262,0.333,0.32,0.176,0.107,0.457	chr10	-	12046907-12046972	12045284-12045383	12047711-12047781
23064	ENSSTUG00000014251	3.49131e-05	0.00742042	0.277	0.731,0.724,0.496,0.593,0.538,0.516	0.268,0.368,0.347,0.226,0.28,0.449	chr10	-	12046907-12046977	12045284-12045383	12047711-12047781
23128	ENSSTUG00000028198	5.76823e-06	0.00207085	-0.085	0,0,0,0.115,0,0	0.122,0.156,0.079,0.177,0.088,0	chr10	+	13870736-13870789	13865098-13865320	13872127-13872230

## Sheet: RI
		Intron retention (RI)
ID	GeneID	PValue	FDR	IncLevelDifference	PSI_1	PSI_2	Chr	Strand	exon_ir	exon_upstream	exon_downstream
443	ENSSTUG00000016128	2.6975e-06	0.00163199	-0.294	0.733,0.375,0.619,0.524,0.724,0.826	0.688,1,1,1,1,0.875	chr33	+	34518266-34519107	34518266-34518871	34519083-34519107
1493	ENSSTUG00000023937	8.22675e-05	0.0165906	-0.102	0,0,0.077,0,0,0	0.158,0,0.043,0.2,0.111,0.176	chr17	-	25506107-25509164	25506107-25508273	25509002-25509164
1587	ENSSTUG00000024829	4.60043e-05	0.0104372	0.198	1,1,0.667,1,1,0.6	0.077,0.5,1,0.5,1,1	chr34	-	10270152-10270774	10270152-10270234	10270398-10270774
1931	ENSSTUG00000029796	4.49373e-05	0.0104372	-0.051	0,0.026,0.029,0,0.055,0.1	0.175,0.039,0.091,0.081,0.062,0.067	chr36	-	34445269-34446499	34445269-34445637	34446417-34446499
2013	ENSSTUG00000037971	0.000290529	0.0439425	0.085	1,0.805,1,0.943,1,1	0.881,0.795,0.946,0.903,0.838,0.878	chr9	+	21142001-21142257	21142001-21142054	21142148-21142257
2652	ENSSTUG00000050508	2.42033e-05	0.00878579	0.352	0.429,1,0.5,0.5,0.333,1	1,0.2,0,0.2,0,0.25	chr23	+	27850125-27851025	27850125-27850518	27850965-27851025
3053	ENSSTUG00000008258	4.53462e-05	0.0104372	-0.098	0.652,0.704,1,0.704,1,1	0.923,0.8,1,0.926,1,1	chr21	-	32021762-32022668	32021762-32022443	32022567-32022668
4105	ENSSTUG00000017401	2.41217e-06	0.00163199	-0.526	0,0,0,0,0.111,0	0.333,1,0.6,0.333,1,0	chr37	-	12482478-12483777	12482478-12483408	12483604-12483777
4444	ENSSTUG00000021819	0.000265675	0.0438364	-0.278	0.6,0.436,0.714,0.4,0.471,0.543	0.455,1,1,1,1,0.379	chr25	+	41805752-41806431	41805752-41806184	41806407-41806431
4522	ENSSTUG00000044641	6.44348e-06	0.00292373	0.316	0.778,1,0.5,0.5,1,1	0.385,0.846,0.429,0.4,0.286,0.538	chr18	+	36992485-36997207	36992485-36992555	36994152-36997207
5210	ENSSTUG00000034342	0.000220651	0.0400481	-0.102	0,0.091,0.167,0,0,0	0.125,0.143,0.091,0.167,0.176,0.167	chr14	-	62200670-62201637	62200670-62200762	62201520-62201637

## Sheet: MXE
		Mutually exclusive exons (MXE)
ID	GeneID	PValue	FDR	IncLevelDifference	PSI_1	PSI_2	Chr	Strand	exon_1	exon_2	exon_upstream	exon_downstream
86	ENSSTUG00000029980	6.76189e-07	0.000520842	-0.07	0.222,0.109,0.076,0.062,0.062,0.059	0.164,0.187,0.189,0.143,0.141,0.188	chr39	+	6438656-6438769	6464391-6464504	6438311-6438514	6464601-6464735
1147	ENSSTUG00000040153	0.000404547	0.0496347	0.147	0.84,1,0.593,1,1,0.887	1,1,0.636,0.636,0.797,0.368	chr34	+	13780906-13780974	13781471-13781518	13778960-13779113	13782094-13785913
1154	ENSSTUG00000021217	0.000347152	0.0496347	-0.062	0.167,0,0,0.091,0.125,0	0.19,0.19,0.143,0,0,0.235	chr2	+	25568971-25569081	25574571-25574714	25561543-25561687	25575115-25575392
1246	ENSSTUG00000000931	0.000397565	0.0496347	-0.169	0,0.157,0,0,0,0.389	0.289,0.69,0,0,0.182,0.401	chr2	+	46424829-46424885	46426355-46426429	46422145-46422342	46427027-46427144
1272	ENSSTUG00000024542	0.000338215	0.0496347	-0.096	0.136,0.162,0.159,0.054,0.104,0.104	0.18,0.374,0.178,0.092,0.24,0.23	chr1	+	76977541-76977651	76979782-76979850	76976745-76976886	76979959-76980141
2322	ENSSTUG00000002477	0.000142215	0.0334969	-0.095	0,0.049,0,0.116,0,0	0.197,0.143,0.133,0,0.077,0.187	chr17	-	13590894-13590969	13594735-13594825	13585253-13585345	13599637-13599893
2546	ENSSTUG00000009296	5.01078e-05	0.0159844	0.148	1,0.723,0.566,1,0.566,1	0.432,0.566,0.705,0.705,0.796,0.765	chr7	+	39723795-39723918	39724038-39724067	39723529-39723587	39728167-39728214
2571	ENSSTUG00000026430	0.000210404	0.0419492	-0.075	0.307,0.167,0.209,0.187,0.217,0.116	0.259,0.278,0.306,0.287,0.277,0.244	chr6	-	53669685-53669819	53694846-53694980	53669469-53669586	53695070-53695183
3304	ENSSTUG00000010404	0.000384009	0.0496347	-0.135	0,0.021,0,0,0.45,0	0.291,0.417,0,0.052,0.02,0.5	chr24	-	20001719-20001932	20014558-20014771	20001338-20001438	20020427-20020587
3315	ENSSTUG00000019311	5.34594e-06	0.0021317	-0.345	0,0,0.429,1,0.25,0.25	0,0.5,0.833,1,0.667,1	chr24	+	46017321-46017515	46056591-46056781	46016899-46016975	46057564-46057965
3345	ENSSTUG00000050158	0.000147008	0.0334969	0.377	0.5,1,1,0.333,0.4,0.462	0.4,0.333,0.2,0,0,0.5	chr24	+	16188044-16188148	16188324-16188437	16187610-16187709	16188661-16188811
