# Supplementary material for: Genome-wide alternative splicing profile in the posterior kidney of brown trout (Salmo trutta) during proliferative kidney disease
Source: BMC Genomics. 2022 Jun 16;23:446. doi: 10.1186/s12864-022-08685-4 (PMC9204890; doi:10.1186/s12864-022-08685-4)
Supplement: Supplementary file 3 — Additional file 3. [file 12864_2022_8685_MOESM3_ESM.xlsx]

## Sheet: Sheet1
Table S3. List of Ensembl gene identifiers of zebrafish orthologous to the DEAS genes of brown trout.
Sl no	Ensembl ID of brown torut	Gene symbol	Orthologous Ensembl ID of zebrafish	Gene name
1	ENSSTUG00000040765	ago2	ENSDARG00000061268	argonaute RISC catalytic component 2 [Source:ZFIN;Acc:ZDB-GENE-110606-6]
2	ENSSTUG00000027241	prkcbp1l	ENSDARG00000011932	protein kinase C binding protein 1, like [Source:ZFIN;Acc:ZDB-GENE-030131-2199]
3	ENSSTUG00000027524	mark2a	ENSDARG00000079905	MAP/microtubule affinity-regulating kinase 2a [Source:ZFIN;Acc:ZDB-GENE-030131-4145]
4	ENSSTUG00000012861	fbxo11a	ENSDARG00000102294	F-box protein 11a [Source:ZFIN;Acc:ZDB-GENE-061103-70]
5	ENSSTUG00000006257	atp6ap1a	ENSDARG00000041417	ATPase H+ transporting accessory protein 1a [Source:ZFIN;Acc:ZDB-GENE-090312-136]
6	ENSSTUG00000000246	pmt	ENSDARG00000100482	phosphoethanolamine methyltransferase [Source:ZFIN;Acc:ZDB-GENE-060929-740]
7	ENSSTUG00000000246	pmt	ENSDARG00000100482	phosphoethanolamine methyltransferase [Source:ZFIN;Acc:ZDB-GENE-060929-740]
8	ENSSTUG00000049901	cabz01059120.1	ENSDARG00000100162	BICD family-like cargo adapter 2 [Source:NCBI gene;Acc:562098]
9	ENSSTUG00000000576	pcdh1gc5	ENSDARG00000104826	protocadherin gamma-C5-like [Source:ZFIN ZDB-GENE-041118-16]
10	ENSSTUG00000016003	exd2	ENSDARG00000016117	exonuclease 3'-5' domain containing 2 [Source:ZFIN;Acc:ZDB-GENE-030131-6387]
11	ENSSTUG00000044641	htra1a	ENSDARG00000032831	HtrA serine peptidase 1a [Source:NCBI gene;Acc:431766]
12	ENSSTUG00000018601	nup98	ENSDARG00000074955	nucleoporin 98 [Source:ZFIN;Acc:ZDB-GENE-040426-1180]
13	ENSSTUG00000013007	pikfyve	ENSDARG00000056112	phosphoinositide kinase, FYVE finger containing [Source:ZFIN;Acc:ZDB-GENE-030131-9636]
14	ENSSTUG00000027111	nipsnap1	ENSDARG00000005320	nipsnap homolog 1 (C. elegans) [Source:NCBI gene;Acc:30231]
15	ENSSTUG00000004602	prrc2b	ENSDARG00000079639	proline-rich coiled-coil 2B [Source:NCBI gene;Acc:561451]
16	ENSSTUG00000008853	strbp	ENSDARG00000021455	spermatid perinuclear RNA binding protein [Source:ZFIN;Acc:ZDB-GENE-030729-18]
17	ENSSTUG00000039095	csnk1a1	ENSDARG00000052674	casein kinase 1, alpha 1 [Source:ZFIN;Acc:ZDB-GENE-020419-19]
18	ENSSTUG00000000310	epn1	ENSDARG00000010411	epsin 1 [Source:ZFIN;Acc:ZDB-GENE-040426-2680]
19	ENSSTUG00000006981	baz2ba	ENSDARG00000057782	bromodomain adjacent to zinc finger domain, 2Ba [Source:ZFIN;Acc:ZDB-GENE-070615-37]
20	ENSSTUG00000005585	opa1	ENSDARG00000070801	OPA1 mitochondrial dynamin like GTPase [Source:NCBI gene;Acc:492332]
21	ENSSTUG00000012222	pou2f1b	ENSDARG00000007996	POU class 2 homeobox 1b [Source:ZFIN;Acc:ZDB-GENE-030131-2422]
22	ENSSTUG00000035218	ldb1a	ENSDARG00000010137	LIM domain binding 1a [Source:NCBI gene;Acc:30579]
23	ENSSTUG00000023089	brd3	ENSDARG00000006527	bromodomain-containing protein 3-like [Source:ZFIN; ZDB-GENE-030131-6141]
24	ENSSTUG00000049722	acot18	ENSDARG00000033413	acyl-CoA thioesterase 18 [Source:ZFIN;Acc:ZDB-GENE-041210-254]
25	ENSSTUG00000042862	baz2ba	ENSDARG00000057782	bromodomain adjacent to zinc finger domain, 2Ba [Source:ZFIN;Acc:ZDB-GENE-070615-37]
26	ENSSTUG00000031586	crebbpa	ENSDARG00000104609	CREB binding protein a [Source:ZFIN;Acc:ZDB-GENE-050208-439]
27	ENSSTUG00000025320	oxr1b	ENSDARG00000063310	oxidation resistance 1b [Source:ZFIN;Acc:ZDB-GENE-030131-2438]
28	ENSSTUG00000050141	fgfr1op	ENSDARG00000003058	FGFR1 oncogene partner [Source:ZFIN;Acc:ZDB-GENE-090417-1]
29	ENSSTUG00000047613	clptm1l	ENSDARG00000021048	CLPTM1 like [Source:NCBI gene;Acc:436653]
30	ENSSTUG00000045628	slc6a1	ENSDARG00000045944	sodium- and chloride-dependent GABA transporter 1-like [Source:ZFIN; ZDB-GENE-060519-23]
31	ENSSTUG00000045628	slc6a1	ENSDARG00000045944	sodium- and chloride-dependent GABA transporter 1-like [Source:ZFIN; ZDB-GENE-060519-23]
32	ENSSTUG00000045628	slc6a1	ENSDARG00000045944	sodium- and chloride-dependent GABA transporter 1-like [Source:ZFIN; ZDB-GENE-060519-23]
33	ENSSTUG00000045628	slc6a1	ENSDARG00000045944	sodium- and chloride-dependent GABA transporter 1-like [Source:ZFIN; ZDB-GENE-060519-23]
34	ENSSTUG00000037341	si:ch211-191i18.2	ENSDARG00000070141	si:ch211-191i18.2 [Source:ZFIN;Acc:ZDB-GENE-060503-769]
35	ENSSTUG00000037404	numb	ENSDARG00000027279	NUMB endocytic adaptor protein [Source:ZFIN;Acc:ZDB-GENE-060422-1]
36	ENSSTUG00000027508	actn1	ENSDARG00000007219	actinin, alpha 1 [Source:ZFIN; ZDB-GENE-081113-4]
37	ENSSTUG00000034637	map4l	ENSDARG00000068745	microtubule associated protein 4 like [Source:ZFIN;Acc:ZDB-GENE-070912-581]
38	ENSSTUG00000011907	flna	ENSDARG00000074201	filamin A, alpha (actin binding protein 280) [Source:ZFIN;Acc:ZDB-GENE-030131-2145]
39	ENSSTUG00000010776	rap1aa	ENSDARG00000012553	RAP1A, member of RAS oncogene family a [Source:ZFIN;Acc:ZDB-GENE-040625-167]
40	ENSSTUG00000010776	rap1aa	ENSDARG00000012553	RAP1A, member of RAS oncogene family a [Source:ZFIN;Acc:ZDB-GENE-040625-167]
41	ENSSTUG00000049322	phkb	ENSDARG00000078284	phosphorylase kinase, beta [Source:ZFIN;Acc:ZDB-GENE-110411-149]
42	ENSSTUG00000045718	plekhm2	ENSDARG00000078850	pleckstrin homology domain containing, family M (with RUN domain) member 2 [Source:ZFIN;Acc:ZDB-GENE-081022-169]
43	ENSSTUG00000045772	bx640512.3	ENSDARG00000103480	C-type lectin domain family 4 member K-like [Source:NCBI gene;Acc:101886537]
44	ENSSTUG00000045772	bx640512.3	ENSDARG00000103480	C-type lectin domain family 4 member K-like [Source:NCBI gene;Acc:101886537]
45	ENSSTUG00000045772	bx640512.3	ENSDARG00000103480	C-type lectin domain family 4 member K-like [Source:NCBI gene;Acc:101886537]
46	ENSSTUG00000045772	bx640512.3	ENSDARG00000103480	C-type lectin domain family 4 member K-like [Source:NCBI gene;Acc:101886537]
47	ENSSTUG00000029169	erg	ENSDARG00000077304	ETS transcription factor ERG [Source:ZFIN;Acc:ZDB-GENE-041212-40]
48	ENSSTUG00000009243	uncharacterized	uncharacterized	uncharacterized gene
49	ENSSTUG00000011997	rabl6b	ENSDARG00000077653	RAB, member RAS oncogene family-like 6b [Source:ZFIN;Acc:ZDB-GENE-081104-97]
50	ENSSTUG00000008953	ninl	ENSDARG00000098414	ninein-like [Source:ZFIN;Acc:ZDB-GENE-130530-768]
51	ENSSTUG00000002540	mbnl2	ENSDARG00000018460	muscleblind-like protein 2a/muscleblind-like splicing regulator 2 [Source:ZFIN; ZDB-GENE-030131-9582 ]
52	ENSSTUG00000012373	gdpd5b	ENSDARG00000076962	glycerophosphodiester phosphodiesterase domain containing 5b [Source:ZFIN;Acc:ZDB-GENE-030131-6028]
53	ENSSTUG00000014855	adgre5b.3	ENSDARG00000089904	adhesion G protein-coupled receptor E5b, duplicate 3 [Source:ZFIN;Acc:ZDB-GENE-121214-275]
54	ENSSTUG00000039414	crot	ENSDARG00000040352	carnitine O-octanoyltransferase [Source:ZFIN;Acc:ZDB-GENE-050522-35]
55	ENSSTUG00000045716	relch	ENSDARG00000101443	RAB11 binding and LisH domain, coiled-coil and HEAT repeat containing [Source:NCBI gene;Acc:393817]
56	ENSSTUG00000029844	galnt11	ENSDARG00000063636	polypeptide N-acetylgalactosaminyltransferase 11-like [Source:ZFIN; ZDB-GENE-060929-998 ]
57	ENSSTUG00000013140	pisd	ENSDARG00000052462	phosphatidylserine decarboxylase [Source:ZFIN;Acc:ZDB-GENE-061215-46]
58	ENSSTUG00000011227	arsa	ENSDARG00000042270	arylsulfatase A [Source:ZFIN;Acc:ZDB-GENE-050320-118]
59	ENSSTUG00000009796	tbcelb	ENSDARG00000019525	tubulin folding cofactor E-like b [Source:ZFIN;Acc:ZDB-GENE-100921-13]
60	ENSSTUG00000001466	u2surp	ENSDARG00000061490	U2 snRNP-associated SURP domain containing [Source:ZFIN;Acc:ZDB-GENE-070912-400]
61	ENSSTUG00000013144	cdk2ap2	ENSDARG00000103145	cyclin-dependent kinase 2 associated protein 2 [Source:ZFIN;Acc:ZDB-GENE-040718-35]
62	ENSSTUG00000048203	tpm1	ENSDARG00000087402	tropomyosin 1 (alpha) [Source:ZFIN;Acc:ZDB-GENE-040426-854]
63	ENSSTUG00000017991	ct573342.2	ENSDARG00000104312	POU class 2 associating factor 1 [Source:NCBI gene;Acc:103908823]
64	ENSSTUG00000015505	ptprh	ENSDARG00000078297	protein tyrosine phosphatase receptor type H [Source:ZFIN;Acc:ZDB-GENE-091118-90]
65	ENSSTUG00000001109	rap1gds1	ENSDARG00000073741	RAP1, GTP-GDP dissociation stimulator 1 [Source:NCBI gene;Acc:100334870]
66	ENSSTUG00000033212	myd88	ENSDARG00000010169	MYD88 innate immune signal transduction adaptor [Source:NCBI gene;Acc:403145]
67	ENSSTUG00000005665	zfand3	ENSDARG00000052833	zinc finger, AN1-type domain 3 [Source:ZFIN;Acc:ZDB-GENE-050706-134]
68	ENSSTUG00000050226	sbds	ENSDARG00000027803	SBDS ribosome maturation factor [Source:ZFIN;Acc:ZDB-GENE-040426-1116]
69	ENSSTUG00000007599	c3b.1	ENSDARG00000093068	complement component c3b, tandem duplicate 1 [Source:ZFIN;Acc:ZDB-GENE-030131-2211]
70	ENSSTUG00000022253	znf384l	ENSDARG00000001015	zinc finger protein 384 like [Source:ZFIN;Acc:ZDB-GENE-030616-498]
71	ENSSTUG00000047272	sbf1	ENSDARG00000062968	SET binding factor 1 [Source:ZFIN;Acc:ZDB-GENE-040718-139]
72	ENSSTUG00000039667	ppp1r9ala	ENSDARG00000063580	protein phosphatase 1 regulatory subunit 9A-like A [Source:ZFIN;Acc:ZDB-GENE-091204-412]
73	ENSSTUG00000017404	sppl2	ENSDARG00000030448	signal peptide peptidase-like 2A [Source:ZFIN; ZDB-GENE-030131-4265]
74	ENSSTUG00000006867	epc1	ENSDARG00000101579	enhancer of polycomb homolog 1-like [Source:ZFIN; ZDB-GENE-070629-5 ]
75	ENSSTUG00000000283	fam49a	ENSDARG00000006672	family with sequence similarity 49 member A [Source:ZFIN;Acc:ZDB-GENE-031002-50]
76	ENSSTUG00000011201	sec24b	ENSDARG00000071906	SEC24 homolog B, COPII coat complex component [Source:ZFIN;Acc:ZDB-GENE-030131-6565]
77	ENSSTUG00000006799	ralgds	ENSDARG00000042409	si:ch211-251j10.3 [Source:ZFIN;Acc:ZDB-GENE-081105-110]
78	ENSSTUG00000025307	nme8	ENSDARG00000098944	NME/NM23 family member 8 [Source:ZFIN;Acc:ZDB-GENE-070410-39]
79	ENSSTUG00000037157	ccpg1	ENSDARG00000102110	Cell cycle progression protein 1 [Source:ZFIN Ensembel]
80	ENSSTUG00000039464	mthfd1a	ENSDARG00000018266	methylenetetrahydrofolate dehydrogenase (NADP+ dependent) 1a, methenyltetrahydrofolate cyclohydrolase, formyltetrahydrofolate synthetase [Source:ZFIN;Acc:ZDB-GENE-041001-127]
81	ENSSTUG00000012780	arhgap12b	ENSDARG00000026482	Rho GTPase activating protein 12b [Source:ZFIN;Acc:ZDB-GENE-040426-1727]
82	ENSSTUG00000012468	ahcyl1	ENSDARG00000056331	S-adenosylhomocysteine hydrolase-like protein 1 [Source:ZFIN; ZDB-GENE-021206-7 ]
83	ENSSTUG00000006981	baz2ba	ENSDARG00000057782	bromodomain adjacent to zinc finger domain, 2Ba [Source:ZFIN;Acc:ZDB-GENE-070615-37]
84	ENSSTUG00000027324	rffl	ENSDARG00000042833	ring finger and FYVE-like domain containing E3 ubiquitin protein ligase [Source:ZFIN;Acc:ZDB-GENE-040426-2274]
85	ENSSTUG00000009139	mtmr3	ENSDARG00000093364	myotubularin related protein 3 [Source:ZFIN;Acc:ZDB-GENE-091204-465]
86	ENSSTUG00000006514	ccnq	ENSDARG00000037537	cyclin Q [Source:NCBI gene;Acc:553650]
87	ENSSTUG00000005079	yy1	ENSDARG00000042796	transcriptional repressor protein YY1-like [Source:ZFIN; ZDB-GENE-030131-1117 ]
88	ENSSTUG00000005574	btbd9	ENSDARG00000068983	BTB (POZ) domain containing 9 [Source:ZFIN;Acc:ZDB-GENE-040704-39]
89	ENSSTUG00000001999	adgrg6	ENSDARG00000054137	adhesion G protein-coupled receptor G6 [Source:NCBI gene;Acc:561970]
90	ENSSTUG00000012954	pik3ap1	ENSDARG00000078285	phosphoinositide-3-kinase adaptor protein 1 [Source:ZFIN;Acc:ZDB-GENE-090313-250]
91	ENSSTUG00000015283	ap1s3b	ENSDARG00000027966	adaptor related protein complex 1 subunit sigma 3b [Source:ZFIN;Acc:ZDB-GENE-040912-62]
92	ENSSTUG00000026305	xirp1	ENSDARG00000030722	xin actin binding repeat containing 1 [Source:NCBI gene;Acc:497637]
93	ENSSTUG00000006285	plk4	ENSDARG00000004576	serine/threonine-protein kinase PLK4-like [Source:ZFIN; ZDB-GENE-030619-14 ]
94	ENSSTUG00000039571	klhl15	ENSDARG00000001930	kelch-like family member 15 [Source:NCBI gene;Acc:445186]
95	ENSSTUG00000001129	slc10a7	ENSDARG00000104508	solute carrier family 10 member 7 [Source:NCBI gene;Acc:445025]
96	ENSSTUG00000011455	si:dkey-30c15.10	ENSDARG00000088130	si:dkey-30c15.10 [Source:ZFIN;Acc:ZDB-GENE-060503-826]
97	ENSSTUG00000018894	phf20a	ENSDARG00000002750	PHD finger protein 20, a [Source:ZFIN;Acc:ZDB-GENE-070912-270]
98	ENSSTUG00000042178	ahcyl2b	ENSDARG00000039343	adenosylhomocysteinase like 2b [Source:ZFIN;Acc:ZDB-GENE-040115-5]
99	ENSSTUG00000022582	nav2b	ENSDARG00000001879	neuron navigator 2b [Source:ZFIN;Acc:ZDB-GENE-061207-13]
100	ENSSTUG00000034959	opa1	ENSDARG00000070801	OPA1 mitochondrial dynamin like GTPase [Source:NCBI gene;Acc:492332]
101	ENSSTUG00000039390	prdm11	ENSDARG00000074468	PR domain containing 11 [Source:ZFIN;Acc:ZDB-GENE-061221-1]
102	ENSSTUG00000042046	si:ch73-343l4.6	ENSDARG00000025547	si:ch73-343l4.6 [Source:ZFIN;Acc:ZDB-GENE-090313-158]
103	ENSSTUG00000006482	ubn2a	ENSDARG00000063062	ubinuclein 2a [Source:ZFIN;Acc:ZDB-GENE-070112-612]
104	ENSSTUG00000019221	rbm14b	ENSDARG00000103834	RNA binding motif protein 14b [Source:ZFIN;Acc:ZDB-GENE-040426-2455]
105	ENSSTUG00000030032	clasp1a	ENSDARG00000010280	cytoplasmic linker associated protein 1a [Source:ZFIN;Acc:ZDB-GENE-081104-520]
106	ENSSTUG00000030428	snx5	ENSDARG00000020442	sorting nexin 5 [Source:ZFIN;Acc:ZDB-GENE-040426-2857]
107	ENSSTUG00000007559	stim1b	ENSDARG00000061560	stromal interaction molecule 1b [Source:ZFIN;Acc:ZDB-GENE-060531-4]
108	ENSSTUG00000002168	slc8a2a	ENSDARG00000008912	solute carrier family 8 member 2a [Source:ZFIN;Acc:ZDB-GENE-060531-155]
109	ENSSTUG00000017516	usp25	ENSDARG00000012314	ubiquitin specific peptidase 25 [Source:ZFIN;Acc:ZDB-GENE-040426-2847]
110	ENSSTUG00000016896	dcun1d5	ENSDARG00000100363	DCN1, defective in cullin neddylation 1, domain containing 5 (S. cerevisiae) [Source:ZFIN;Acc:ZDB-GENE-040426-2603]
111	ENSSTUG00000036467	dtx2	ENSDARG00000032933	deltex 2, E3 ubiquitin ligase [Source:ZFIN;Acc:ZDB-GENE-081022-150]
112	ENSSTUG00000013573	tln1	ENSDARG00000100729	talin 1 [Source:ZFIN;Acc:ZDB-GENE-031002-48]
113	ENSSTUG00000010851	arhgap45a	ENSDARG00000052496	Rho GTPase activating protein 45a [Source:ZFIN;Acc:ZDB-GENE-140106-47]
114	ENSSTUG00000006626	ccdc181	ENSDARG00000062021	coiled-coil domain containing 181 [Source:ZFIN;Acc:ZDB-GENE-060503-312]
115	ENSSTUG00000007477	dctn1a	ENSDARG00000019743	dynactin 1a [Source:ZFIN;Acc:ZDB-GENE-070117-2205]
116	ENSSTUG00000009613	eml3	ENSDARG00000058038	EMAP like 3 [Source:ZFIN;Acc:ZDB-GENE-110304-3]
117	ENSSTUG00000039500	zmym2	ENSDARG00000027353	zinc finger, MYM-type 2 [Source:ZFIN;Acc:ZDB-GENE-030131-2408]
118	ENSSTUG00000000561	haao	ENSDARG00000076487	3-hydroxyanthranilate 3,4-dioxygenase-like [Source:ZFIN; ZDB-GENE-041114-89]
119	ENSSTUG00000031250	ankrd46b	ENSDARG00000015780	ankyrin repeat domain 46b [Source:NCBI gene;Acc:402888]
120	ENSSTUG00000013570	pou2f1b	ENSDARG00000007996	POU class 2 homeobox 1b [Source:ZFIN;Acc:ZDB-GENE-030131-2422]
121	ENSSTUG00000044669	osbpl6	ENSDARG00000063730	oxysterol binding protein-like 6 [Source:ZFIN;Acc:ZDB-GENE-070912-206]
122	ENSSTUG00000049803	fbrsl1	ENSDARG00000058232	fibrosin-like 1 [Source:ZFIN;Acc:ZDB-GENE-070705-487]
123	ENSSTUG00000000833	ifi44a1	ENSDARG00000029720	interferon-induced protein 44-like [Source:ZFIN; ZDB-GENE-090312-156]
124	ENSSTUG00000047705	akt1	ENSDARG00000099657	v-akt murine thymoma viral oncogene homolog 1 [Source:ZFIN;Acc:ZDB-GENE-130730-1]
125	ENSSTUG00000000101	snx9b	ENSDARG00000069302	sorting nexin 9b [Source:ZFIN;Acc:ZDB-GENE-031118-50]
126	ENSSTUG00000008614	spartb	ENSDARG00000103457	spartin b [Source:ZFIN;Acc:ZDB-GENE-060825-146]
127	ENSSTUG00000012302	si:dkey-36i7.3	ENSDARG00000103639	si:dkey-36i7.3 [Source:ZFIN;Acc:ZDB-GENE-131127-316]
128	ENSSTUG00000035806	gosr1	ENSDARG00000026654	golgi SNAP receptor complex member 1 [Source:ZFIN;Acc:ZDB-GENE-050417-133]
129	ENSSTUG00000014251	p4ha1a	ENSDARG00000033537	prolyl 4-hydroxylase, alpha polypeptide I a [Source:ZFIN;Acc:ZDB-GENE-040724-91]
130	ENSSTUG00000014251	p4ha1a	ENSDARG00000033537	prolyl 4-hydroxylase, alpha polypeptide I a [Source:ZFIN;Acc:ZDB-GENE-040724-91]
131	ENSSTUG00000028198	slc16a12b	ENSDARG00000089885	solute carrier family 16 member 12b [Source:NCBI gene;Acc:449947]
132	ENSSTUG00000016128	ythdf2	ENSDARG00000014498	YTH N(6)-methyladenosine RNA binding protein 2 [Source:NCBI gene;Acc:393220]
133	ENSSTUG00000023937	il34	ENSDARG00000091003	interleukin 34 [Source:ZFIN;Acc:ZDB-GENE-050419-150]
134	ENSSTUG00000024829	atp1a3a	ENSDARG00000018259	ATPase Na+/K+ transporting subunit alpha 3a [Source:ZFIN;Acc:ZDB-GENE-001212-7]
135	ENSSTUG00000029796	si:ch211-171h4.5	ENSDARG00000077337	si:ch211-171h4.5 [Source:ZFIN;Acc:ZDB-GENE-081104-151]
136	ENSSTUG00000037971	rabgef1	ENSDARG00000014430	Rab5 GDP/GTP exchange factor (or) RAB guanine nucleotide exchange factor (GEF) 1 [Source:ZFIN; ZDB-GENE-040426-1486 ]
137	ENSSTUG00000050508	prr14	ENSDARG00000089232	Tantalus domain-containing protein [Source:ZFIN; ZDB-GENE-030131-3785]
138	ENSSTUG00000008258	rb1cc1	ENSDARG00000076559	RB1-inducible coiled-coil 1 [Source:ZFIN;Acc:ZDB-GENE-130206-1]
139	ENSSTUG00000017401	zbtb32	ENSDARG00000073726	zinc finger and BTB domain containing 32 [Source:ZFIN;Acc:ZDB-GENE-131121-166]
140	ENSSTUG00000021819	ythdf2	ENSDARG00000014498	YTH N(6)-methyladenosine RNA binding protein 2 [Source:NCBI gene;Acc:393220]
141	ENSSTUG00000044641	htra1a	ENSDARG00000032831	HtrA serine peptidase 1a [Source:NCBI gene;Acc:431766]
142	ENSSTUG00000034342	zgc:165656	ENSDARG00000096566	zgc:165656 [Source:ZFIN;Acc:ZDB-GENE-070928-6]
143	ENSSTUG00000029980	atp1a1a.1	ENSDARG00000002791	ATPase Na+/K+ transporting subunit alpha 1a [Source:ZFIN; ZDB-GENE-001212-1 ]
144	ENSSTUG00000040153	mef2d	ENSDARG00000040237	myocyte enhancer factor 2d [Source:ZFIN; ZDB-GENE-990415-164 ]
145	ENSSTUG00000021217	nrp1a	ENSDARG00000102153	neuropilin 1a [Source:NCBI gene;Acc:353246]
146	ENSSTUG00000000931	kif20ba	ENSDARG00000071009	kinesin family member 20Ba [Source:ZFIN;Acc:ZDB-GENE-041111-213]
147	ENSSTUG00000024542	acsf2	ENSDARG00000061201	acyl-CoA synthetase family member 2 [Source:ZFIN; ZDB-GENE-060825-7]
148	ENSSTUG00000002477	cdc14ab	ENSDARG00000057016	cell division cycle 14Ab [Source:NCBI gene;Acc:565969]
149	ENSSTUG00000009296	mapk12a	ENSDARG00000042021	mitogen-activated protein kinase 12a [Source:NCBI gene;Acc:30681]
150	ENSSTUG00000026430	atp1a1a.5	ENSDARG00000040252	ATPase Na+/K+ transporting subunit alpha 1a [Source:ZFIN; ZDB-GENE-020501-1 ]
151	ENSSTUG00000010404	zgc:162396	ENSDARG00000069549	zgc:162396 [Source:ZFIN;Acc:ZDB-GENE-030131-1190]
152	ENSSTUG00000019311	mxe	ENSDARG00000014427	interferon-induced GTP-binding protein Mx-like [Source: NCBI; LOC115161393]
153	ENSSTUG00000050158	uggt2	ENSDARG00000062089	UDP-glucose glycoprotein glucosyltransferase 2 [Source:ZFIN;Acc:ZDB-GENE-050517-21]
