# Supplementary material for: Genome-wide alternative splicing profile in the posterior kidney of brown trout (Salmo trutta) during proliferative kidney disease
Source: BMC Genomics. 2022 Jun 16;23:446. doi: 10.1186/s12864-022-08685-4 (PMC9204890; doi:10.1186/s12864-022-08685-4)
Supplement: Supplementary file 4 — Additional file 4. [file 12864_2022_8685_MOESM4_ESM.xlsx]

## Sheet: Sheet1
Table S4. Abbreviations of proteins used in the protein-protein interaction network.
Sl no	Gene symbol	Gene name
1	acsf2	Acyl-CoA synthetase family member 2, mitochondrial; Acyl-CoA synthases catalyze the initial reaction in fatty acid metabolism, by forming a thioester with CoA. Has some preference toward medium-chain substrates. Plays a role in adipocyte differentiation (By similarity) (606 aa)
2	ENSDARG00000070141	Si:ch211-191i18.2 (142 aa)
3	nup98	Nucleoporin 98 (1807 aa)
4	nipsnap1	Nipsnap homolog 1 (C. elegans); Nipsnap1 (278 aa)
5	ptprh	Protein tyrosine phosphatase, receptor type, h (770 aa)
6	LOC560645	Glycerophosphodiester phosphodiesterase domain containing 5b (579 aa)
7	atp1a1a.5	ATPase, Na+/K+ transporting, alpha 1a polypeptide, tandem duplicate 5 (1023 aa)
8	PRRC2B	Proline-rich coiled-coil 2B (407 aa)
9	sbf1	SET binding factor 1; Belongs to the protein-tyrosine phosphatase family. Non-receptor class myotubularin subfamily (1850 aa)
10	pik3ap1	Phosphoinositide-3-kinase adaptor protein 1 (837 aa)
11	phf20a	PHD finger protein 20, a (951 aa)
12	gosr1	Golgi SNAP receptor complex member 1; Involved in transport from the ER to the Golgi apparatus as well as in intra-Golgi transport. It belongs to a super-family of proteins called t-SNAREs or soluble NSF (N-ethylmaleimide- sensitive factor) attachment protein receptor (250 aa)
13	baz2ba	Bromodomain adjacent to zinc finger domain, 2Ba (2033 aa)
14	yy1a	YY1 transcription factor a (357 aa)
15	RFFL	Ring finger and FYVE-like domain containing E3 ubiquitin protein ligase (346 aa)
16	znf384l	Zinc finger protein 384 like (596 aa)
17	ankrd46b	Ankyrin repeat domain 46b (228 aa)
18	zgc:162396	Zgc:162396 (271 aa)
19	prkcbp1l	Protein kinase C binding protein 1, like (1131 aa)
20	map4l	Microtubule-associated protein 4 (710 aa)
21	c3b.1	Complement component c3b, tandem duplicate 1; Complement component 3 (1680 aa)
22	sppl2	Signal peptide peptidase-like 2 (563 aa)
23	cdc14ab	Dual specificity protein phosphatase CDC14AB; Dual-specificity phosphatase. Required for centrosome separation and productive cytokinesis during cell division. Dephosphorylates SIRT2 around early anaphase. May dephosphorylate the APC subunit FZR1/CDH1, thereby promoting APC-FZR1 dependent degradation of mitotic cyclins and subsequent exit from mitosis; Belongs to the protein-tyrosine phosphatase …
24	epn1	Epsin 1 (636 aa)
25	yth2	YTH domain-containing family protein 2; Specifically recognizes and binds N6-methyladenosine (m6A)-containing RNAs, and regulates mRNA stability. M6A is a modification present at internal sites of mRNAs and some non-coding RNAs and plays a role in mRNA stability and processing (By similarity). Plays a key role in maternal-to-zygotic transition during early embryonic development, the process durin…
26	LOC556955	Histocompatibility (minor) HA-1 (1101 aa)
27	pikfyve	Phosphatidylinositol phosphate 5-kinase type III isoform a; Phosphoinositide kinase, FYVE finger containing (2100 aa)
28	mbnl2	Muscleblind-like-splicing regulator 2; Muscleblind-like 2 (Drosophila) (383 aa)
29	numb	Numb homolog (Drosophila) (680 aa)
30	strbp	Spermatid perinuclear RNA binding protein (690 aa)
31	prr14	Proline rich 14 (1067 aa)
32	LOC571989	Si:ch1073-219n12.1 (1317 aa)
33	plekhm2	Pleckstrin homology domain containing, family M (with RUN domain) member 2 (994 aa)
34	gpr126	Adhesion G-protein coupled receptor G6; G-protein coupled receptor which is activated by type IV collagen, a major constituent of the basement membrane. Couples to G(i)-proteins as well as G(s)-proteins. Essential for normal differentiation of promyelinating Schwann cells and for normal myelination of axons. Plays also a role in inner ear development (1275 aa)
35	SEC24B	SEC24 homolog B, COPII coat complex component; SEC24 family member B (1184 aa)
36	u2surp	U2 snRNP-associated SURP domain containing (923 aa)
37	prdm11	PR domain containing 11 (1115 aa)
38	slc16a12b	Monocarboxylate transporter 12-B; Proton-linked monocarboxylate transporter that mediates creatine transport across the plasma membrane (488 aa)
39	tbcelb	Tubulin folding cofactor E-like b (428 aa)
40	RB1CC1	RB1-inducible coiled-coil 1 (1625 aa)
41	btbd9	BTB (POZ) domain containing 9 (602 aa)
42	mapk12a	Mitogen-activated protein kinase 12; Serine/threonine kinase which acts as an essential component of the MAP kinase signal transduction pathway. MAPK12 is one of the four p38 MAPKs which play an important role in the cascades of cellular responses evoked by extracellular stimuli such as proinflammatory cytokines or physical stress leading to direct activation of transcription factors. Accordingly…
43	LOC555409	Si:dkeyp-9d4.2 (294 aa)
44	exd2	Exonuclease 3'-5' domain containing 2 (617 aa)
45	klhl15	Kelch-like protein 15; Substrate-specific adapter for an E3 ubiquitin-protein ligase complex (654 aa)
46	dctn1a	Dynactin 1a (1218 aa)
47	ENSDARG00000093364	Myotubularin related protein 3 (278 aa)
48	snx9b	Sorting nexin 9b (581 aa)
49	zmym2	Zinc finger, MYM-type 2 (1357 aa)
50	phkb	Phosphorylase b kinase regulatory subunit; Phosphorylase b kinase catalyzes the phosphorylation of serine in certain substrates, including troponin I (1093 aa)
51	crot	Carnitine O-octanoyltransferase; Belongs to the carnitine/choline acetyltransferase family (612 aa)
52	ENSDARG00000091003	Si:ch211-239j19.3 protein; Interleukin 34 (213 aa)
53	atp1a1a.1	ATPase, Na+/K+ transporting, alpha 1a polypeptide, tandem duplicate 1 (1028 aa)
54	galnt11	UDP-N-acetyl-alpha-D-galactosamine:polypeptide N-acetylgalactosaminyltransferase 11 (GalNAc-T11) (590 aa)
55	atp6ap1a	ATPase, H+ transporting, lysosomal accessory protein 1a (466 aa)
56	rabgef1	RAB guanine nucleotide exchange factor (GEF) 1 (502 aa)
57	ubn2	Ubinuclein 2 (1176 aa)
58	myd88	Myeloid differentiation primary response protein MyD88; Adapter protein involved in the Toll-like receptor and Il-1 receptor signaling pathway in the innate immune response (284 aa)
59	snx5	Sorting nexin; Involved in several stages of intracellular trafficking (399 aa)
60	pou2f1b	POU domain protein; POU class 2 homeobox 1b (676 aa)
61	zgc:165656	Zgc:165656 (32 aa)
62	ENSDARG00000042409	annotation not available (813 aa)
63	ENSDARG00000088130	Si:dkey-30c15.10 (966 aa)
64	stim1b	Stromal interaction molecule 1b (668 aa)
65	brd3a	Bromodomain containing 3a (683 aa)
66	fbrsl1	Fibrosin-like 1 protein variant 2a; Fibrosin-like 1 (937 aa)
67	erg	V-ets erythroblastosis virus E26 oncogene like (avian) (349 aa)
68	fam58a	Cyclin-Q; May be an activating cyclin for the cyclin-associated kinase CDK10 (247 aa)
69	ahcyl1	Adenosylhomocysteinase; S-adenosylhomocysteine hydrolase-like 1 (554 aa)
70	adgre5b.3	Adhesion G protein-coupled receptor E5b, duplicate 3; Belongs to the G-protein coupled receptor 2 family (761 aa)
71	TPM1	Tropomyosin alpha-1 chain; Tropomyosin 1 (alpha); Belongs to the tropomyosin family (327 aa)
72	csnk1a1	Casein kinase 1, alpha 1; Belongs to the protein kinase superfamily (365 aa)
73	clasp1a	Cytoplasmic linker associated protein 1a (1534 aa)
74	arsa	Arylsulfatase A (503 aa)
75	zfand3	Zinc finger, AN1-type domain 3 (226 aa)
76	arhgap12b	Rho GTPase activating protein 12b (817 aa)
77	LOC570630	Protein argonaute-2; Required for RNA-mediated gene silencing (RNAi) by the RNA-induced silencing complex (RISC). The 'minimal RISC' appears to include ago2 bound to a short guide RNA such as a microRNA (miRNA) or short interfering RNA (siRNA). These guide RNAs direct RISC to complementary mRNAs that are targets for RISC-mediated gene silencing. The precise mechanism of gene silencing depends on …
78	mark2a	Non-specific serine/threonine protein kinase; MAP/microtubule affinity-regulating kinase 2a (768 aa)
79	plk4	Serine/threonine-protein kinase PLK4; Serine/threonine-protein kinase that plays a central role in centriole duplication. Able to trigger procentriole formation on the surface of the parental centriole cylinder, leading to the recruitment of centriole biogenesis proteins such as sass6, cenpj/cpap, ccp110, cep135 and gamma-tubulin. When overexpressed, it is able to induce centrosome amplification …
80	slc6a1a	Transporter; Solute carrier family 6 (neurotransmitter transporter, GABA), member 1a; Belongs to the sodium:neurotransmitter symporter (SNF) (TC 2.A.22) family (679 aa)
81	ENSDARG00000077337	Si:ch211-171h4.5 (349 aa)
82	htra1a	Serine protease HTRA1A; Serine protease with a variety of targets, including extracellular matrix proteins and proteoglycans. Through cleavage of proteoglycans, may release soluble FGF-glycosaminoglycan complexes that promote the range and intensity of FGF signals in the extracellular space. Regulates the availability of insulin- like growth factors (IGFs) by cleaving IGF-binding proteins. Inhibi…
83	clptm1l	Cleft lip and palate transmembrane protein 1-like protein; May enhance cisplatin-mediated apoptosis, when overexpressed (538 aa)
84	sbds	SBDS, ribosome maturation factor; Shwachman-Bodian-Diamond syndrome (257 aa)
85	mef2d	Myocyte enhancer factor 2d (529 aa)
86	fgfr1op	Chemokine (C-C motif) receptor 6a; FGFR1 oncogene partner (511 aa)
87	mxe	Interferon-induced GTP-binding protein MxE; Myxovirus (influenza virus) resistance E; Belongs to the TRAFAC class dynamin-like GTPase superfamily. Dynamin/Fzo/YdjA family (625 aa)
88	eml3	Echinoderm microtubule associated protein like 3 (976 aa)
89	opa1	Dynamin-like 120 kDa protein, mitochondrial; Dynamin-related GTPase that is essential for normal mitochondrial morphology by regulating the equilibrium between mitochondrial fusion and mitochondrial fission. Binds lipid membranes enriched in negatively charged phospholipids, such as cardiolipin, and promotes membrane tubulation. The intrinsic GTPase activity is low, and is strongly increased by i…
90	oxr1b	Oxidation resistance 1b (841 aa)
91	rap1aa	RAP1A, member of RAS oncogene family a (185 aa)
92	actn1	Actinin, alpha 1 (902 aa)
93	atp1a3a	ATPase, Na+/K+ transporting, alpha 3a polypeptide (1023 aa)
94	ENSDARG00000025547	Si:ch73-343l4.6 (425 aa)
95	kif20ba	Kinesin family member 20Ba; Belongs to the TRAFAC class myosin-kinesin ATPase superfamily. Kinesin family (1683 aa)
96	acot18	Acyl-CoA thioesterase 18; Si:dkey-183c16.7 (472 aa)
97	ENSDARG00000074201	Filamin A, alpha (actin binding protein 280) (2614 aa)
98	haao	3-hydroxyanthranilate 3,4-dioxygenase; Catalyzes the oxidative ring opening of 3- hydroxyanthranilate to 2-amino-3-carboxymuconate semialdehyde, which spontaneously cyclizes to quinolinate; Belongs to the 3-HAO family (287 aa)
99	znf395	Family with sequence similarity 49, member A; Zinc finger protein 395 (324 aa)
100	ap1s3b	Adaptor-related protein complex 1, sigma 3 subunit, b; Belongs to the adaptor complexes small subunit family (154 aa)
101	usp25	Ubiquitin-specific peptidase 25; Ubiquitin specific protease 25; Belongs to the peptidase C19 family (1073 aa)
102	CCDC181	Si:ch211-232d19.4; Coiled-coil domain containing 181 (497 aa)
103	zbtb32	annotation not available (130 aa)
104	xirp1	Xin actin-binding repeat-containing protein 1; Protects actin filaments from depolymerization; Belongs to the Xin family (2297 aa)
105	nav2b	Neuron navigator 2b (2157 aa)
106	uggt2	UDP-glucose glycoprotein glucosyltransferase 2 (1527 aa)
107	zgc:194800	Deltex 2, E3 ubiquitin ligase; Deltex homolog 2 (Drosophila) (566 aa)
108	slc8a2a	Solute carrier family 8 (sodium-calcium exchanger), member 2a; Belongs to the Ca(2+):cation antiporter (CaCA) (TC 2.A.19) family (894 aa)
109	ENSDARG00000033537	annotation not available (533 aa)
110	ldb1a	LIM domain-binding protein 1-A; Binds to the LIM domain of a wide variety of LIM domain- containing transcription factors; Belongs to the LDB family (375 aa)
111	RAP1GDS1	RAP1, GTP-GDP dissociation stimulator 1 (440 aa)
112	mthfd1a	MTHFD1 methylenetetrahydrofolate dehydrogenase (NADP+ dependent) 1a (935 aa)
113	osbpl6	Oxysterol binding protein-like 6; Belongs to the OSBP family (910 aa)
114	rabl6b	RAB, member RAS oncogene family-like 6 (765 aa)
115	pisd	Phosphatidylserine decarboxylase proenzyme, mitochondrial; Catalyzes the formation of phosphatidylethanolamine (PtdEtn) from phosphatidylserine (PtdSer). Plays a central role in phospholipid metabolism and in the interorganelle trafficking of phosphatidylserine (426 aa)
116	ahcyl2	Adenosylhomocysteinase; S-adenosylhomocysteine hydrolase-like 2 (591 aa)
